# Supplementary material for: Effects of Combined Bacterial Infection and Radiation Injury on Biofluid Metabolite Profiles in the Murine Model
Source: ACS Omega. 2025 Oct 15;10(42):49962–74. doi: 10.1021/acsomega.5c06273 (PMC12572980; doi:10.1021/acsomega.5c06273)
Supplement: Supplementary file 2 [file ao5c06273_si_002.xlsx]

## Sheet: Sheet1
target_mz	retention	p.value	compound_name
104.108	5.92	0.019898	[M+NH4] (E)-2-Penten-1-ol, [M+NH4] (S)-2-Methylbutanal, [M+NH4] (¬±)-2-Methylbutanal, [M+NH4] 1-Penten-3-ol, [M+NH4] 2-Methyl-2-buten-1-ol, [M+NH4] 2-Pentanone, [M+NH4] 3-Methyl-3-buten-1-ol, [M+NH4] Iso-Valeraldehyde, [M+NH4] Isoprenyl alcohol, [M+NH4] Pentanal, [M+NH4] Prenol, [M+NH4] xi-3-Methyl-3-buten-2-ol
184.074	5.92	0.027251	[M+Na] (R)-Boschniakine, [M+Na] 1-(2,3-Dihydro-1H-pyrrolizin-5-yl)-2-propen-1-one, [M+Na] 3,4-Dihydro-4-[(5-methyl-2-furanyl)methylene]-2H-pyrrole, [M+Na] 3-[(5-Methyl-2-furanyl)methyl]-1H-pyrrole, [M+H-2H2O] Asparaginyl-Serine, [M+H-2H2O] N-Deschlorobenzoyl indomethacin, [M+H-2H2O] Nigellimine N-oxide, [M+H-2H2O] Serylasparagine, [M+Na] Tryptophanol, [M+H-2H2O] alpha-Hydroxy-1-methyl-1H-indole-3…
184.074	5.78	0.036137	[M+Na] (R)-Boschniakine, [M+Na] 1-(2,3-Dihydro-1H-pyrrolizin-5-yl)-2-propen-1-one, [M+Na] 3,4-Dihydro-4-[(5-methyl-2-furanyl)methylene]-2H-pyrrole, [M+Na] 3-[(5-Methyl-2-furanyl)methyl]-1H-pyrrole, [M+H-2H2O] Asparaginyl-Serine, [M+H-2H2O] N-Deschlorobenzoyl indomethacin, [M+H-2H2O] Nigellimine N-oxide, [M+H-2H2O] Serylasparagine, [M+Na] Tryptophanol, [M+H-2H2O] alpha-Hydroxy-1-methyl-1H-indole-3…
188.074	2.15	0.098967	[M+NH4] 2,5-Dimethyl-3-furanthiol acetate, [M+H-H2O] N-Propionylmethionine, [M+NH4] S-(2-Furanylmethyl) propanethioate
192.066	0.53	0.02916	[M+H, M+NH4] 2-Oxindole-3-acetate, [M+H, M+NH4] 5-Hydroxyindoleacetic acid, [M+H, M+NH4] 5-Phenyl-1,3-oxazinane-2,4-dione, [M+H, M+NH4] xi-2,3-Dihydro-2-oxo-1H-indole-3-acetic acid
216.064	2.1	0.043183	[M+Na] 2-Methylhippuric acid, [M+Na] 3-Carbamoyl-2-phenylpropionaldehyde, [M+Na] 4-Anilino-4-oxobutanoic acid, [M+H-2H2O] 4-Hydroxy-3-methoxy-cinnamoylglycine, [M+Na] 4-Hydroxy-5-phenyltetrahydro-1,3-oxazin-2-one, [M+Na] Betamipron, [M+H-H2O] Casimiroin, [M+H] Glycerylphosphorylethanolamine, [M+Na] Methyl hippurate, [M+Na] Methyl n-acetylanthranilate, [M+H-2H2O] N-Carboxyacetyl-D-phenylalanine, […
240.101	5.78	0.10197	[M+H-2H2O] (¬±)-Ribaline, [M+H-2H2O] 5-Amino-6-(4-hydroxy-2-butenoyl)-2,2-dimethyl-4-chromanone, [M+NH4] Allocystathionine, [M+NH4] Cysteinyl-Threonine, [M+NH4] Flavone, [M+Na] Glutethimide, [M+H-H2O] Glycerophosphocholine, [M+NH4] L-Cystathionine, [M+H] N-Ornithyl-L-taurine, [M+Na] N-desisopropylpropranolol, [M+NH4] Phenindione, [M+NH4] Threoninyl-Cysteine, [M+H-H2O] Tolmetin
241.178	4.43	0.040024	[M+H-H2O] 1-Hydroxypropan-2-yl 2-isopropyl-5-methylcyclohexyl carbonate, [M+H-H2O] 2-Hydroxypropyl 2-isopropyl-5-methylcyclohexyl carbonate, [M+Na] 8,8-Dimethoxy-2,6-dimethyl-2-octanol, [M+H-H2O] Diethyl decanedioate, [M+H-H2O] Diisobutyl adipate, [M+H] L-Menthyl acetoacetate, [M+NH4] Neostigmine, [M+H-H2O] Tetradecanedioic acid
260.16	5.3	0.036137	[M+H] Glutaminylisoleucine, [M+H] Glutaminylleucine, [M+H] Hydroxyprolyl-Lysine, [M+H] Isoleucyl-Gamma-glutamate, [M+H] Isoleucyl-Glutamine, [M+H] Leucyl-Gamma-glutamate, [M+H] Leucyl-Glutamine, [M+H] Lysyl-Hydroxyproline
266.187	3.07	0.00053085	[M+NH4] Pindolol
289.148	5.78	0.085018	[M+H-2H2O] Citalopram, [M+H-2H2O] Escitalopram
289.15	5.92	0.040024	[M+Na] Atenolol, [M+H-2H2O] Citalopram, [M+H-2H2O] Escitalopram, [M+Na] N-(4-aminobutyl)-3-(4-hydroxy-3-methoxyphenyl)propanimidic acid, [M+Na] Practolol
291.151	5.92	0.02916	[M+H-2H2O] Alkaloid AQC2, [M+NH4] N-Despropyl-rotigotine, [M+H-H2O] Phenylbutazone
294.188	5.92	0.026741	[M+H-2H2O] (8E)-Piperamide-C9:1, [M+H] E-10-Hydroxyamitriptyline, [M+H-2H2O] N-desethyloxybutynin, [M+H-2H2O] Pipertipine, [M+H] Quifenadine, [M+H-2H2O] Retrofractamide C, [M+H-2H2O] Trilostane
304.155	5.6	0.091185	[M+NH4] 1-(2-hydroxy-3,4-dimethoxyphenyl)-3-phenylpropan-1-one, [M+NH4] 1-(2-hydroxy-4,6-dimethoxyphenyl)-3-phenylpropan-1-one, [M+NH4] 3-(3,4-dimethoxyphenyl)-3,4-dihydro-2H-1-benzopyran-7-ol, [M+NH4] 3-phenyl-1-(2,4,6-trihydroxy-3,5-dimethylphenyl)propan-1-one, [M+NH4] 4'-Hydroxy-3,4,5-trimethoxystilbene, [M+NH4] 4'-Hydroxy-5,7-dimethoxyflavan, [M+NH4] 4-Hydroxy-3,5,4'-trimethoxystilbene, [M+NH…
310.163	5.92	0.041344	[M+NH4] 11,12-Dimethoxydihydrokawain, [M+NH4] Coriandrone A, [M+NH4] Coriandrone B, [M+NH4] Histidinyl-Histidine, [M+H] Metixene, [M+NH4] Mono-(2-ethyl-5-oxohexyl) phthalate, [M+H] N,O-Bis- (trimethylsilyl)phenylalanine
311.164	5.92	0.039661	[M+H] (4E)-7-(4-hydroxy-3-methoxyphenyl)-1-phenylhept-4-en-3-one, [M+H-H2O] (all-E)-Crocetin, [M+H-H2O] 1,7-bis(4-hydroxyphenyl)-5-methoxyheptan-3-one, [M+Na] 16,17-Epiestriol, [M+Na] 16b-Hydroxyestradiol, [M+Na] 17-Epiestriol, [M+H-2H2O] 19-Noraldosterone, [M+H] 2,3-Dehydrosalvipisone, [M+Na] 2-Hydroxyestradiol, [M+Na] 2-Polyprenyl-3-methyl-6-methoxy-1,4-benzoquinone, [M+H-2H2O] 3-Epinobilin, [M…
335.168	8.56	0.083009	[M+H] 1,5-Dibutyl methyl hydroxycitrate, [M+H-2H2O] 5a-Dihydrotestosterone sulfate, [M+H-2H2O] Androsterone sulfate, [M+H-2H2O] Epiandrosterone sulfate, [M+H-2H2O] Kanzonol R, [M+H-2H2O] Licarin C, [M+H-2H2O] Lorcainide, [M+Na] N-Undecylbenzenesulfonic acid
335.237	8.78	0.045669	[M+H-2H2O] 3-Oxo-4,6-choladienoic acid, [M+H-2H2O] Antibiotic SB 202742, [M+H-2H2O] Rimexolone
371.258	8.78	0.051061	[M+H-H2O, M+H] 7alpha-hydroxy-3-oxochol-4-en-24-oic Acid, [M+H-H2O, M+H] Cavipetin C
383.367	8.96	0.049666	[M+H-H2O] (3beta,4alpha,5alpha)-4-Methyl-8(14)-cholesten-3-ol, [M+H-H2O] (3beta,5alpha,24S)-Ergost-8(14)-en-3-ol, [M+H-H2O] (5Alpha)-campestan-3-one, [M+H-H2O] (5alpha,14alpha)-14-Methylcholestan-3-one, [M+H-H2O] 4-alpha-Methyl-5-alpha-cholest-7-en-3-beta-ol, [M+H-H2O] 4Œ±-methyl-cholesta-8-enol, [M+H-H2O] Campesterol, [M+H-H2O] Dihydrobrassicasterol, [M+H-H2O] Pollinastanol
383.367	7.7	0.072053	[M+H-H2O] (3beta,4alpha,5alpha)-4-Methyl-8(14)-cholesten-3-ol, [M+H-H2O] (3beta,5alpha,24S)-Ergost-8(14)-en-3-ol, [M+H-H2O] (5Alpha)-campestan-3-one, [M+H-H2O] (5alpha,14alpha)-14-Methylcholestan-3-one, [M+H-H2O] 4-alpha-Methyl-5-alpha-cholest-7-en-3-beta-ol, [M+H-H2O] 4Œ±-methyl-cholesta-8-enol, [M+H-H2O] Campesterol, [M+H-H2O] Dihydrobrassicasterol, [M+H-H2O] Pollinastanol
401.341	7.25	0.035958	[M+H-H2O] (24R)-Cholest-5-ene-3-beta,7-alpha,24-triol, [M+H-H2O] (24S)-7alpha,24-Dihydroxycholesterol, [M+H-H2O] (25R)-4beta,26-dihydroxycholesterol, [M+H] (3beta,5alpha,6a)-Cholesta-8,14-diene-3,6-diol, [M+H] 1-Phenyl-1,3-heneicosanedione, [M+H-H2O] 17a,20a-Dihydroxycholesterol, [M+H-H2O] 20a,22b-Dihydroxycholesterol, [M+H] 25-Hydroxytachysterol3, [M+H-2H2O] 27-Deoxy-5alpha-cyprinol, [M+H-2H2O] …
404.174	0.29	0.032071	[M+NH4] (1E)-6-hydroxy-1,7-bis(4-hydroxy-3-methoxyphenyl)hept-1-ene-3,5-dione, [M+NH4] (1E)-7-hydroxy-1,7-bis(4-hydroxy-3-methoxyphenyl)hept-1-ene-3,5-dione, [M+NH4] (1Z)-2-hydroxy-1,7-bis(4-hydroxy-3-methoxyphenyl)hept-1-ene-3,5-dione, [M+H-H2O] (2-{4-[3-(2-chloroethyl)-2,3-diphenyloxiran-2-yl]phenoxy}ethyl)dimethylamine, [M+NH4] (7'R*,8'S*)-Methyl 4,7'-epoxy-3,8'-bilign-7-ene-4',9'-dihydroxy-3'…
417.179	2.44	0.10197	[M+H] Phenylethyl primeveroside, [M+NH4] S-Adenosylmethionine
444.257	8.69	0.098502	[M+NH4] Cinnzeylanine, [M+H-2H2O] PC-M5'
461.295	3.02	2.05e-10	[M+H-2H2O] Postin
463.302	5.7	0.080049	[M+H-H2O] Crustecdysone, [M+H] Lucidenic acid M
466.328	6.08	0.06026	[M+NH4] 5,8-Epoxy-5,8-dihydro-3-hydroxy-8'-apo-b,y-carotenal, [M+NH4] beta-Citraurin epoxide
482.323	5.89	0.086643	[M+H, M+Na, M+H-H2O] LysoPC(15:0), [M+H, M+Na, M+H-H2O] LysoPE(0:0/18:0), [M+H, M+Na, M+H-H2O] LysoPE(18:0/0:0)
487.279	5.92	0.016232	[M+Na] 1-(11Z-eicosenoyl)-glycero-3-phosphate, [M+H] 1-(7Z,10Z,13Z,16Z-docosatetraenoyl)-glycero-3-phosphate, [M+H] LysoPA(22:4(7Z,10Z,13Z,16Z)/0:0), [M+H] PA(20:4(5Z,8Z,11Z,14Z)e/2:0)
495.388	5.96	0.052028	[M+H-H2O] Methyl 3b-hydroxy-13(18)-oleanen-28-oate, [M+H-2H2O] alpha-Tocopherol succinate
497.133	2.32	0.05481	[M+H, M+Na] 1-Nitro-5-glutathionyl-6-hydroxy-5,6-dihydronaphthalene, [M+H, M+Na] 1-Nitro-5-hydroxy-6-glutathionyl-5,6-dihydronaphthalene, [M+H, M+Na] 1-Nitro-7-glutathionyl-8-hydroxy-7,8-dihydronaphthalene, [M+H, M+Na] 1-Nitro-7-hydroxy-8-glutathionyl-7,8-dihydronaphthalene, [M+H, M+Na] 3,4,5-trihydroxy-6-{2,3,4,5-tetrahydroxy-6-[3-(4-methoxyphenyl)propanoyl]phenoxy}oxane-2-carboxylic acid, [M+H,…
508.375	5.62	0.071667	[M+NH4] 7',8'-Dihydro-8'-hydroxyreticulataxanthin, [M+H] LysoPC(P-18:0)
510.355	5.6	0.083548	[M+H, M+Na, M+H-H2O] LysoPC(17:0), [M+H, M+Na, M+H-H2O] LysoPE(0:0/20:0), [M+H, M+Na, M+H-H2O] LysoPE(20:0/0:0)
524.371	5.92	0.02916	[M+H-H2O, M+Na, M+H] 2-acetyl-1-alkyl-sn-glycero-3-phosphocholine, [M+H-H2O, M+Na, M+H] LysoPC(0:0/18:0), [M+H-H2O, M+Na, M+H] LysoPC(18:0)
527.085	5.92	0.021583	[M+H] (3-{5-hydroxy-7-methoxy-4-oxo-6-[3,4,5-trihydroxy-6-(hydroxymethyl)oxan-2-yl]-4H-chromen-2-yl}phenyl)oxidanesulfonic acid, [M+H] (3-{5-hydroxy-7-methoxy-4-oxo-8-[3,4,5-trihydroxy-6-(hydroxymethyl)oxan-2-yl]-4H-chromen-2-yl}phenyl)oxidanesulfonic acid, [M+H] ({3,4,5-trihydroxy-6-[5-hydroxy-2-(3-hydroxyphenyl)-7-methoxy-4-oxo-4H-chromen-6-yl]oxan-2-yl}methoxy)sulfonic acid, [M+H] ({3,4,5-trih…
527.115	5.92	0.016708	[M+H-H2O] 3,4,5-trihydroxy-6-(3-hydroxy-4-{9-hydroxy-14,14-dimethyl-7-oxo-4,12,15-trioxatetracyclo[8.5.0.0¬≥,‚Å∏.0¬π¬π,¬π¬≥]pentadeca-1(10),2,5,8-tetraen-5-yl}phenoxy)oxane-2-carboxylic acid, [M+H-H2O] 3,4,5-trihydroxy-6-(5-hydroxy-2-{9-hydroxy-14,14-dimethyl-7-oxo-4,12,15-trioxatetracyclo[8.5.0.0¬≥,‚Å∏.0¬π¬π,¬π¬≥]pentadeca-1(10),2,5,8-tetraen-5-yl}phenoxy)oxane-2-carboxylic acid, [M+Na] 3,4,5-tr…
527.175	5.92	0.019898	[M+Na] (S)-Multifidol 2-[apiosyl-(1->6)-glucoside], [M+NH4] 2-trans-Hydroxycyclohexyl glyburide, [M+NH4] 3-cis-Hydroxycyclohexyl glyburide, [M+NH4] 3-trans-Hydroxycyclohexyl glyburide, [M+NH4] 4-cis-Hydroxycyclohexyl glyburide, [M+NH4] 4-trans-Hydroxycyclohexyl glyburide, [M+NH4] 4-trans-hydroxyglyburide, [M+H-2H2O] 8-[1-(2,4-dihydroxyphenyl)-2-hydroxy-3-(3-hydroxyphenyl)propyl]-2-(4-hydroxy-3-me…
528.385	5.92	0.021787	[M+H-2H2O] LysoPE(0:0/24:1(15Z)), [M+H-2H2O] LysoPE(24:1(15Z)/0:0)
528.515	5.92	0.0063215	[M+H-2H2O] Cer(d18:1/18:1(11Z)), [M+H-2H2O] Ceramide (d18:1/9Z-18:1)
535.355	5.92	0.02916	[M+NH4] LysoPC(18:3(6Z,9Z,12Z)), [M+NH4] LysoPC(18:3(9Z,12Z,15Z)), [M+NH4] Retapamulin
536.37	5.73	0.10012	[M+H] LysoPE(0:0/22:1(13Z)), [M+H] LysoPE(22:1(13Z)/0:0)
538.386	6.25	0.06622	[M+H, M+Na, M+H-H2O] LysoPE(0:0/22:0), [M+H, M+Na, M+H-H2O] LysoPE(22:0/0:0)
540.365	5.42	0.083687	[M+NH4] PA(10:0/13:0), [M+NH4] PA(10:0/a-13:0), [M+NH4] PA(10:0/i-13:0), [M+NH4] PA(8:0/15:0), [M+NH4] PA(8:0/a-15:0), [M+NH4] PA(8:0/i-15:0)
543.344	5.92	0.016232	1-Stearoylglycerophosphoserine, LysoPA(24:1(15Z)/0:0)
551.331	5.92	0.021787	[M+Na] (22S)-Acetoxy-3alpha,15alpha-dihydroxylanosta-7,9(11),24-trien-26-oic acid, [M+H-H2O] (24E)-3alpha,15alpha-Diacetoxy-23-oxo-7,9(11),24-lanostatrien-26-oic acid, [M+Na] (24E)-3alpha-Acetoxy-15alpha,22S-dihydroxylanosta-7,9(11),24-trien-26-oic acid, [M+Na] Ganoderic acid V
572.371	5.52	0.049666	[M+Na] LysoPC(20:1(11Z)), [M+H] LysoPC(22:4(7Z,10Z,13Z,16Z)), [M+Na] PC(18:1(9Z)e/2:0)
594.45	7.56	0.021583	[M+NH4] 2-Hexaprenyl-3-methyl-5-hydroxy-6-methoxy-1,4-benzoquinone, [M+NH4] 3-Hexaprenyl-4-hydroxy-5-methoxybenzoic acid, [M+NH4] Campesteryl ferulate
646.278	5.92	0.043183	[M+Na] Leukotriene C5, [M+H-2H2O] Neoacrimarine A
692.277	3.08	8.51e-10	[M+NH4] (N-acetylneuraminosyl(a2-6)lactosamine), [M+NH4] 3-Sialyl-N-acetyllactosamine, [M+NH4] 6-Sialyl-N-acetyllactosamine
692.456	3.1	5.64e-10	[M+H] 13-Demethylspirolide C, [M+H] PS(14:1(9Z)/15:0), [M+H] PS(15:0/14:1(9Z)), [M+H] Spirolide A
692.516	3.11	5.64e-10	[M+H] 3-Sn-phosphatidylethanolamine, [M+H] PC(14:0/15:0), [M+H] PC(15:0/14:0), [M+H] PE(14:0/18:0), [M+H] PE(16:0/16:0), [M+H] PE(18:0/14:0), [M+H] PE-NMe(15:0/16:0), [M+H] PE-NMe(16:0/15:0), [M+H] PE-NMe2(14:0/16:0), [M+H] PE-NMe2(15:0/15:0), [M+H] PE-NMe2(16:0/14:0)
692.518	3.05	8.33e-07	[M+H] 3-Sn-phosphatidylethanolamine, [M+NH4] 9-Octadecenoic acid 1-[[(1-oxohexadecyl)oxy]methyl]-2-(phosphonoxy)ethyl ester, [M+NH4] PA(16:0/18:1(11Z)), [M+NH4] PA(16:0/18:1(9Z)), [M+NH4] PA(18:0/16:1(9Z)), [M+NH4] PA(18:1(11Z)/16:0), [M+NH4] PA(18:1(9Z)/16:0), [M+NH4] PA(20:0/14:1(9Z)), [M+NH4] PA(20:1(11Z)/14:0), [M+H] PC(14:0/15:0), [M+H] PC(15:0/14:0), [M+H] PE(14:0/18:0), [M+H] PE(16:0/16:0)…
718.564	9.43	0.048268	[M+NH4] DG(11D3/11D3/0:0), [M+NH4] DG(11D3/9D5/0:0), [M+NH4] DG(11D5/9D3/0:0), [M+NH4] DG(11M3/11M5/0:0), [M+NH4] DG(11M5/11M3/0:0), [M+NH4] DG(11M5/9M5/0:0), [M+NH4] DG(9D3/11D5/0:0), [M+NH4] DG(9D5/11D3/0:0), [M+NH4] DG(9D5/9D5/0:0), [M+NH4] DG(9M5/11M5/0:0)
719.462	8.48	0.02916	[M+Na] 1,2-Di-(9Z,12Z-octadecadienoyl)-sn-glycero-3-phosphate, [M+Na] PA(14:0/22:4(7Z,10Z,13Z,16Z)), [M+Na] PA(16:0/20:4(5Z,8Z,11Z,14Z)), [M+Na] PA(16:0/20:4(8Z,11Z,14Z,17Z)), [M+Na] PA(16:1(9Z)/20:3(5Z,8Z,11Z)), [M+Na] PA(16:1(9Z)/20:3(8Z,11Z,14Z)), [M+H] PA(16:1(9Z)/22:6(4Z,7Z,10Z,13Z,16Z,19Z)), [M+Na] PA(18:0/18:4(6Z,9Z,12Z,15Z)), [M+Na] PA(18:1(11Z)/18:3(6Z,9Z,12Z)), [M+Na] PA(18:1(11Z)/18:3(…
722.511	8.45	0.080049	[M+H-H2O] PC(15:0/18:4(6Z,9Z,12Z,15Z)), [M+H-H2O] PC(18:4(6Z,9Z,12Z,15Z)/15:0), [M+H-H2O] PE(14:0/22:4(7Z,10Z,13Z,16Z)), [M+H-H2O] PE(16:0/20:4(5Z,8Z,11Z,14Z)), [M+H-H2O] PE(16:0/20:4(8Z,11Z,14Z,17Z)), [M+H-H2O] PE(16:1(9Z)/20:3(5Z,8Z,11Z)), [M+Na] PE(16:1(9Z)/P-18:1(11Z)), [M+Na] PE(16:1(9Z)/P-18:1(9Z)), [M+H-H2O] PE(18:0/18:4(6Z,9Z,12Z,15Z)), [M+H-H2O] PE(18:1(11Z)/18:3(6Z,9Z,12Z)), [M+H-H2O] P…
722.551	8.71	0.104	[M+H-H2O, M+H, M+Na] Galactosylceramide (d18:1/16:0), [M+H-H2O, M+H, M+Na] Glucosylceramide (d18:1/16:0)
726.477	3.2	1.05e-07	[M+H-H2O] PS(15:0/18:3(6Z,9Z,12Z)), [M+H-H2O] PS(15:0/18:3(9Z,12Z,15Z)), [M+H-H2O] PS(18:3(6Z,9Z,12Z)/15:0), [M+H-H2O] PS(18:3(9Z,12Z,15Z)/15:0)
735.481	3.1	0.016232	[M+H-2H2O] PA(20:3(5Z,8Z,11Z)/22:6(4Z,7Z,10Z,13Z,16Z,19Z)), [M+H-2H2O] PA(20:3(8Z,11Z,14Z)/22:6(4Z,7Z,10Z,13Z,16Z,19Z)), [M+H-2H2O] PA(20:4(5Z,8Z,11Z,14Z)/22:5(4Z,7Z,10Z,13Z,16Z)), [M+H-2H2O] PA(20:4(5Z,8Z,11Z,14Z)/22:5(7Z,10Z,13Z,16Z,19Z)), [M+H-2H2O] PA(20:4(8Z,11Z,14Z,17Z)/22:5(4Z,7Z,10Z,13Z,16Z)), [M+H-2H2O] PA(20:4(8Z,11Z,14Z,17Z)/22:5(7Z,10Z,13Z,16Z,19Z)), [M+H-2H2O] PA(20:5(5Z,8Z,11Z,14Z,1…
735.607	3.1	0.10093	[M+NH4] PC(14:0/P-18:0), [M+NH4] PC(16:0/P-16:0), [M+NH4] PC(P-16:0/16:0), [M+NH4] PC(P-18:0/14:0), [M+NH4] PC(o-16:0/16:1(9Z))
742.539	8.97	0.048268	[M+NH4] PA(16:0/22:4(7Z,10Z,13Z,16Z)), [M+NH4] PA(18:0/20:4(5Z,8Z,11Z,14Z)), [M+NH4] PA(18:0/20:4(8Z,11Z,14Z,17Z)), [M+NH4] PA(18:1(11Z)/20:3(5Z,8Z,11Z)), [M+NH4] PA(18:1(11Z)/20:3(8Z,11Z,14Z)), [M+NH4] PA(18:1(9Z)/20:3(5Z,8Z,11Z)), [M+NH4] PA(18:1(9Z)/20:3(8Z,11Z,14Z)), [M+NH4] PA(18:2(9Z,12Z)/20:2(11Z,14Z)), [M+NH4] PA(18:3(6Z,9Z,12Z)/20:1(11Z)), [M+NH4] PA(18:3(9Z,12Z,15Z)/20:1(11Z)), [M+NH4] …
755.576	9.62	0.05481	[M+NH4] PC(18:4(6Z,9Z,12Z,15Z)/P-16:0), [M+NH4] PC(P-16:0/18:4(6Z,9Z,12Z,15Z))
759.422	3.62	0.051061	[M+H] Glucoconvallasaponin B, [M+H-H2O] Lyciumoside IV
770.568	8.71	0.10093	[M+NH4] PA(18:0/22:4(7Z,10Z,13Z,16Z)), [M+NH4] PA(18:2(9Z,12Z)/22:2(13Z,16Z)), [M+NH4] PA(18:3(6Z,9Z,12Z)/22:1(13Z)), [M+NH4] PA(18:3(9Z,12Z,15Z)/22:1(13Z)), [M+NH4] PA(18:4(6Z,9Z,12Z,15Z)/22:0), [M+NH4] PA(20:0/20:4(5Z,8Z,11Z,14Z)), [M+NH4] PA(20:0/20:4(8Z,11Z,14Z,17Z)), [M+NH4] PA(20:1(11Z)/20:3(5Z,8Z,11Z)), [M+NH4] PA(20:1(11Z)/20:3(8Z,11Z,14Z)), [M+NH4] PA(20:2(11Z,14Z)/20:2(11Z,14Z)), [M+NH4…
774.082	3.31	0.054642	[M+NH4] heparan sulfate alpha-D-glucosaminide
774.507	3.26	0.043183	[M+Na] PC(14:0/20:5(5Z,8Z,11Z,14Z,17Z)), [M+Na] PC(14:1(9Z)/20:4(5Z,8Z,11Z,14Z)), [M+Na] PC(14:1(9Z)/20:4(8Z,11Z,14Z,17Z)), [M+Na] PC(16:1(9Z)/18:4(6Z,9Z,12Z,15Z)), [M+Na] PC(18:4(6Z,9Z,12Z,15Z)/16:1(9Z)), [M+H] PC(18:4(6Z,9Z,12Z,15Z)/18:4(6Z,9Z,12Z,15Z)), [M+Na] PC(20:4(5Z,8Z,11Z,14Z)/14:1(9Z)), [M+Na] PC(20:4(8Z,11Z,14Z,17Z)/14:1(9Z)), [M+Na] PC(20:5(5Z,8Z,11Z,14Z,17Z)/14:0), [M+Na] PE(15:0/22:…
774.572	3.16	0.027214	[M+H-H2O] 2-O-(4,7,10,13,16,19-Docosahexaenoyl)-1-O-hexadecylglycero-3-phosphocholine, [M+H-2H2O] PC(16:0/22:4(7Z,10Z,13Z,16Z)), [M+H-2H2O] PC(18:0/20:4(5Z,8Z,11Z,14Z)), [M+H-2H2O] PC(18:0/20:4(8Z,11Z,14Z,17Z)), [M+H-2H2O] PC(18:1(11Z)/20:3(5Z,8Z,11Z)), [M+H-2H2O] PC(18:1(11Z)/20:3(8Z,11Z,14Z)), [M+H-2H2O] PC(18:1(9Z)/20:3(5Z,8Z,11Z)), [M+H-2H2O] PC(18:1(9Z)/20:3(8Z,11Z,14Z)), [M+H-2H2O] PC(18:2(…
774.64	3.18	0.019898	[M+H] PC(18:0/P-18:0), [M+H] PC(20:0/P-16:0), [M+H] PC(P-16:0/20:0), [M+H] PC(P-18:0/18:0), [M+H] PC(o-16:1(9Z)/20:0), [M+H] PC(o-18:1(9Z)/18:0)
784.446	3.11	0.040976	[M+NH4] (3b,5a,25R)-3-Hydroxyspirostan-6-one 3-[2-acetylarabinosyl-(1->6)-glucoside]
784.513	3.1	0.10197	[M+NH4] (20E)-Ginsenoside F4, [M+NH4] Ginsenoside Rg5, [M+NH4] Ginsenoside Rg6, [M+NH4] Hebevinoside X, [M+NH4] PG(18:3(6Z,9Z,12Z)/18:3(6Z,9Z,12Z)), [M+NH4] PG(18:3(6Z,9Z,12Z)/18:3(9Z,12Z,15Z)), [M+NH4] PG(18:3(9Z,12Z,15Z)/18:3(6Z,9Z,12Z)), [M+NH4] PG(18:3(9Z,12Z,15Z)/18:3(9Z,12Z,15Z)), [M+Na] PS(14:0/20:1(11Z)), [M+H] PS(14:0/22:4(7Z,10Z,13Z,16Z)), [M+Na] PS(14:1(9Z)/20:0), [M+Na] PS(16:0/18:1(1…
784.579	3.11	0.10197	[M+Na] PC(14:0/20:0), [M+H] PC(14:1(9Z)/22:2(13Z,16Z)), [M+Na] PC(16:0/18:0), [M+H] PC(16:0/20:3(5Z,8Z,11Z)), [M+H] PC(16:0/20:3(8Z,11Z,14Z)), [M+H] PC(16:1(9Z)/20:2(11Z,14Z)), [M+Na] PC(18:0/16:0), [M+H] PC(18:0/18:3(6Z,9Z,12Z)), [M+H] PC(18:0/18:3(9Z,12Z,15Z)), [M+H] PC(18:1(11Z)/18:2(9Z,12Z)), [M+H] PC(18:1(9Z)/18:2(9Z,12Z)), [M+H] PC(18:2(9Z,12Z)/18:1(11Z)), [M+H] PC(18:2(9Z,12Z)/18:1(9Z)), […
784.646	3.51	0.085656	[M+NH4] TG(14:1(9Z)/14:1(9Z)/18:4(6Z,9Z,12Z,15Z)), [M+NH4] TG(14:1(9Z)/18:4(6Z,9Z,12Z,15Z)/14:1(9Z))
784.781	3.26	0.040976	[M+H-2H2O] Bisdiphosphoinositol tetrakisphosphate
787.667	10.33	0.10111	[M+H, M+Na] SM(d18:0/22:1(13Z)), [M+H, M+Na] SM(d18:1/22:0)
788.523	8.4	0.086643	[M+NH4] Ginsenoside F3, [M+NH4] Ginsenoside F5, [M+NH4] Notoginsenoside R2, [M+NH4] PA(20:3(5Z,8Z,11Z)/22:6(4Z,7Z,10Z,13Z,16Z,19Z)), [M+NH4] PA(20:3(8Z,11Z,14Z)/22:6(4Z,7Z,10Z,13Z,16Z,19Z)), [M+NH4] PA(20:4(5Z,8Z,11Z,14Z)/22:5(4Z,7Z,10Z,13Z,16Z)), [M+NH4] PA(20:4(5Z,8Z,11Z,14Z)/22:5(7Z,10Z,13Z,16Z,19Z)), [M+NH4] PA(20:4(8Z,11Z,14Z,17Z)/22:5(4Z,7Z,10Z,13Z,16Z)), [M+NH4] PA(20:4(8Z,11Z,14Z,17Z)/22:…
789.578	8.78	0.05481	[M+H-H2O] PA(20:4(5Z,8Z,11Z,14Z)/24:1(15Z)), [M+H-H2O] PA(20:4(8Z,11Z,14Z,17Z)/24:1(15Z)), [M+H-H2O] PA(20:5(5Z,8Z,11Z,14Z,17Z)/24:0), [M+H-H2O] PA(22:0/22:5(4Z,7Z,10Z,13Z,16Z)), [M+H-H2O] PA(22:0/22:5(7Z,10Z,13Z,16Z,19Z)), [M+H-H2O] PA(22:1(13Z)/22:4(7Z,10Z,13Z,16Z)), [M+H-H2O] PA(22:4(7Z,10Z,13Z,16Z)/22:1(13Z)), [M+H-H2O] PA(22:5(4Z,7Z,10Z,13Z,16Z)/22:0), [M+H-H2O] PA(22:5(7Z,10Z,13Z,16Z,19Z)/2…
792.574	8.65	0.098967	[M+NH4] PG(18:0/18:2(9Z,12Z)), [M+NH4] PG(18:1(11Z)/18:1(11Z)), [M+NH4] PG(18:1(11Z)/18:1(9Z)), [M+NH4] PG(18:1(9Z)/18:1(11Z)), [M+NH4] PG(18:1(9Z)/18:1(9Z)), [M+NH4] PG(18:2(9Z,12Z)/18:0), [M+H] PS(14:0/22:0), [M+H] PS(16:0/20:0), [M+H] PS(18:0/18:0), [M+H] PS(20:0/16:0), [M+H] PS(22:0/14:0)
808.034	5.92	0.046088	[M+NH4] P1,P4-Bis(5'-uridyl) tetraphosphate
808.536	5.92	0.046088	[M+NH4] Solanesyl-PP
812.512	5.92	0.085656	[M+NH4] Hebevinoside III, [M+NH4] Hebevinoside XII, [M+Na] PE(18:1(11Z)/22:6(4Z,7Z,10Z,13Z,16Z,19Z)), [M+Na] PE(18:1(9Z)/22:6(4Z,7Z,10Z,13Z,16Z,19Z)), [M+Na] PE(18:2(9Z,12Z)/22:5(4Z,7Z,10Z,13Z,16Z)), [M+Na] PE(18:2(9Z,12Z)/22:5(7Z,10Z,13Z,16Z,19Z)), [M+Na] PE(18:3(6Z,9Z,12Z)/22:4(7Z,10Z,13Z,16Z)), [M+Na] PE(18:3(9Z,12Z,15Z)/22:4(7Z,10Z,13Z,16Z)), [M+Na] PE(20:2(11Z,14Z)/20:5(5Z,8Z,11Z,14Z,17Z)), …
818.568	8.5	0.1049	[M+NH4] PA(22:2(13Z,16Z)/22:6(4Z,7Z,10Z,13Z,16Z,19Z)), [M+NH4] PA(22:4(7Z,10Z,13Z,16Z)/22:4(7Z,10Z,13Z,16Z)), [M+NH4] PA(22:6(4Z,7Z,10Z,13Z,16Z,19Z)/22:2(13Z,16Z)), [M+Na] PC(15:0/22:4(7Z,10Z,13Z,16Z)), [M+Na] PC(22:4(7Z,10Z,13Z,16Z)/15:0), [M+Na] PE(18:0/22:4(7Z,10Z,13Z,16Z)), [M+Na] PE(18:2(9Z,12Z)/22:2(13Z,16Z)), [M+Na] PE(18:3(6Z,9Z,12Z)/22:1(13Z)), [M+Na] PE(18:3(9Z,12Z,15Z)/22:1(13Z)), [M+N…
821.244	3.4	0.072053	[M+H-2H2O] Sesaminol glucosyl-(1->2)-[glucosyl-(1->6)]-glucoside
821.303	3.41	0.061418	[M+H] 3-Sialyl Lewis, [M+H] Sialyl-Lewis X
828.609	9.3	0.035958	[M+H-2H2O] 3-O-Sulfogalactosylceramide (d18:1/22:0), [M+H-H2O] PS(16:0/24:1(15Z)), [M+H-H2O] PS(16:1(9Z)/24:0), [M+H-H2O] PS(18:0/22:1(13Z)), [M+H-H2O] PS(18:1(11Z)/22:0), [M+H-H2O] PS(18:1(9Z)/22:0), [M+H-H2O] PS(20:0/20:1(11Z)), [M+H-H2O] PS(20:1(11Z)/20:0), [M+H-H2O] PS(22:0/18:1(11Z)), [M+H-H2O] PS(22:0/18:1(9Z)), [M+H-H2O] PS(22:1(13Z)/18:0), [M+H-H2O] PS(24:0/16:1(9Z)), [M+H-H2O] PS(24:1(15…
829.755	3.15	2.33e-08	[M+Na] DG(a-25:0/0:0/i-24:0), [M+Na] DG(a-25:0/i-24:0/0:0), [M+Na] DG(i-24:0/0:0/a-25:0), [M+Na] DG(i-24:0/a-25:0/0:0), [M+Na] TG(15:0/16:0/o-18:0), [M+Na] TG(15:0/o-18:0/16:0), [M+Na] TG(16:0/15:0/o-18:0)
830.569	8.38	0.054184	[M+H, M+Na] PC(18:2(9Z,12Z)/22:6(4Z,7Z,10Z,13Z,16Z,19Z)), [M+H, M+Na] PC(18:3(6Z,9Z,12Z)/22:5(4Z,7Z,10Z,13Z,16Z)), [M+H, M+Na] PC(18:3(6Z,9Z,12Z)/22:5(7Z,10Z,13Z,16Z,19Z)), [M+H, M+Na] PC(18:3(9Z,12Z,15Z)/22:5(4Z,7Z,10Z,13Z,16Z)), [M+H, M+Na] PC(18:3(9Z,12Z,15Z)/22:5(7Z,10Z,13Z,16Z,19Z)), [M+H, M+Na] PC(18:4(6Z,9Z,12Z,15Z)/22:4(7Z,10Z,13Z,16Z)), [M+H, M+Na] PC(20:3(5Z,8Z,11Z)/20:5(5Z,8Z,11Z,14Z,1…
834.533	8.65	0.061066	[M+NH4] PG(18:3(6Z,9Z,12Z)/22:6(4Z,7Z,10Z,13Z,16Z,19Z)), [M+NH4] PG(18:3(9Z,12Z,15Z)/22:6(4Z,7Z,10Z,13Z,16Z,19Z)), [M+NH4] PGP(a-13:0/i-20:0), [M+NH4] PGP(i-12:0/a-21:0), [M+NH4] PGP(i-12:0/i-21:0), [M+NH4] PGP(i-13:0/i-20:0), [M+Na] PS(16:0/22:4(7Z,10Z,13Z,16Z)), [M+Na] PS(18:0/20:4(5Z,8Z,11Z,14Z)), [M+Na] PS(18:0/20:4(8Z,11Z,14Z,17Z)), [M+Na] PS(18:1(11Z)/20:3(5Z,8Z,11Z)), [M+Na] PS(18:1(11Z)/2…
840.335	3.13	1.21e-09	[M+H-2H2O] 6a-Hydrox-ypaclitaxel
840.406	3.13	5.64e-10	[M+H-2H2O] Gliadorphin, [M+H-2H2O] Neuromedin C 1-8
840.477	3.11	0.080049	[M+NH4] PGP(16:1(9Z)/18:3(6Z,9Z,12Z)), [M+NH4] PGP(18:3(6Z,9Z,12Z)/16:1(9Z)), [M+NH4] PGP(18:3(9Z,12Z,15Z)/16:1(9Z))
840.549	3.1	0.098631	[M+Na] PE(20:1(11Z)/22:6(4Z,7Z,10Z,13Z,16Z,19Z)), [M+Na] PE(20:2(11Z,14Z)/22:5(4Z,7Z,10Z,13Z,16Z)), [M+Na] PE(20:2(11Z,14Z)/22:5(7Z,10Z,13Z,16Z,19Z)), [M+Na] PE(20:3(5Z,8Z,11Z)/22:4(7Z,10Z,13Z,16Z)), [M+Na] PE(20:3(8Z,11Z,14Z)/22:4(7Z,10Z,13Z,16Z)), [M+Na] PE(20:5(5Z,8Z,11Z,14Z,17Z)/22:2(13Z,16Z)), [M+Na] PE(22:2(13Z,16Z)/20:5(5Z,8Z,11Z,14Z,17Z)), [M+Na] PE(22:4(7Z,10Z,13Z,16Z)/20:3(5Z,8Z,11Z)), …
840.549	3.29	2.01e-09	[M+Na] PE(20:1(11Z)/22:6(4Z,7Z,10Z,13Z,16Z,19Z)), [M+Na] PE(20:2(11Z,14Z)/22:5(4Z,7Z,10Z,13Z,16Z)), [M+Na] PE(20:2(11Z,14Z)/22:5(7Z,10Z,13Z,16Z,19Z)), [M+Na] PE(20:3(5Z,8Z,11Z)/22:4(7Z,10Z,13Z,16Z)), [M+Na] PE(20:3(8Z,11Z,14Z)/22:4(7Z,10Z,13Z,16Z)), [M+Na] PE(20:5(5Z,8Z,11Z,14Z,17Z)/22:2(13Z,16Z)), [M+Na] PE(22:2(13Z,16Z)/20:5(5Z,8Z,11Z,14Z,17Z)), [M+Na] PE(22:4(7Z,10Z,13Z,16Z)/20:3(5Z,8Z,11Z)), …
840.621	3.1	8.51e-10	[M+H-2H2O] PE(22:5(4Z,7Z,10Z,13Z,16Z)/24:1(15Z)), [M+H-2H2O] PE(22:5(7Z,10Z,13Z,16Z,19Z)/24:1(15Z)), [M+H-2H2O] PE(22:6(4Z,7Z,10Z,13Z,16Z,19Z)/24:0), [M+H-2H2O] PE(24:0/22:6(4Z,7Z,10Z,13Z,16Z,19Z)), [M+H-2H2O] PE(24:1(15Z)/22:5(4Z,7Z,10Z,13Z,16Z)), [M+H-2H2O] PE(24:1(15Z)/22:5(7Z,10Z,13Z,16Z,19Z)), [M+H-2H2O] PE-NMe2(20:5(5Z,8Z,11Z,14Z,17Z)/24:1(15Z)), [M+H-2H2O] PE-NMe2(22:0/22:6(4Z,7Z,10Z,13Z,1…
842.662	10.31	5.64e-10	[M+H] PC(16:1(9Z)/24:1(15Z)), [M+H] PC(18:0/22:2(13Z,16Z)), [M+H] PC(18:1(11Z)/22:1(13Z)), [M+H] PC(18:1(9Z)/22:1(13Z)), [M+H] PC(18:2(9Z,12Z)/22:0), [M+H] PC(20:0/20:2(11Z,14Z)), [M+H] PC(20:1(11Z)/20:1(11Z)), [M+H] PC(20:2(11Z,14Z)/20:0), [M+H] PC(22:0/18:2(9Z,12Z)), [M+H] PC(22:1(13Z)/18:1(11Z)), [M+H] PC(22:1(13Z)/18:1(9Z)), [M+H] PC(22:2(13Z,16Z)/18:0), [M+H] PC(24:1(15Z)/16:1(9Z)), [M+H] PE…
845.796	3.58	0.1034	[M+H-H2O] TG(10:0/17:0/a-25:0)[rac], [M+H-H2O] TG(10:0/18:0/i-24:0), [M+H-H2O] TG(10:0/20:0/22:0), [M+H-H2O] TG(10:0/20:0/i-22:0), [M+H-H2O] TG(10:0/21:0/21:0), [M+H-H2O] TG(10:0/21:0/a-21:0)[rac], [M+H-H2O] TG(10:0/21:0/i-21:0), [M+H-H2O] TG(10:0/22:0/20:0), [M+H-H2O] TG(10:0/22:0/i-20:0), [M+H-H2O] TG(10:0/a-17:0/a-25:0)[rac], [M+H-H2O] TG(10:0/a-21:0/21:0)[rac], [M+H-H2O] TG(10:0/a-21:0/a-21:0…
855.393	8.75	0.05481	[M+H] Pisumoside A
864.645	9.76	0.083687	[M+Na] PC(16:1(9Z)/24:1(15Z)), [M+Na] PC(18:0/22:2(13Z,16Z)), [M+Na] PC(18:1(11Z)/22:1(13Z)), [M+Na] PC(18:1(9Z)/22:1(13Z)), [M+Na] PC(18:2(9Z,12Z)/22:0), [M+H] PC(18:4(6Z,9Z,12Z,15Z)/24:1(15Z)), [M+Na] PC(20:0/20:2(11Z,14Z)), [M+H] PC(20:0/22:5(4Z,7Z,10Z,13Z,16Z)), [M+H] PC(20:0/22:5(7Z,10Z,13Z,16Z,19Z)), [M+Na] PC(20:1(11Z)/20:1(11Z)), [M+H] PC(20:1(11Z)/22:4(7Z,10Z,13Z,16Z)), [M+Na] PC(20:2(11…
872.635	3.4	0.10152	[M+H-H2O] 3-O-Sulfogalactosylceramide (d18:1/24:1(15Z)), [M+H] PS(18:1(11Z)/24:1(15Z)), [M+H] PS(18:1(9Z)/24:1(15Z)), [M+H] PS(18:2(9Z,12Z)/24:0), [M+H] PS(20:0/22:2(13Z,16Z)), [M+H] PS(20:1(11Z)/22:1(13Z)), [M+H] PS(20:2(11Z,14Z)/22:0), [M+H] PS(22:0/20:2(11Z,14Z)), [M+H] PS(22:1(13Z)/20:1(11Z)), [M+H] PS(22:2(13Z,16Z)/20:0), [M+H] PS(24:0/18:2(9Z,12Z)), [M+H] PS(24:1(15Z)/18:1(11Z)), [M+H] PS(2…
893.659	3.15	0.040976	[M+H-2H2O, M+NH4] PE(22:5(4Z,7Z,10Z,13Z,16Z)/24:1(15Z)), [M+H-2H2O, M+NH4] PE(22:5(7Z,10Z,13Z,16Z,19Z)/24:1(15Z)), [M+H-2H2O, M+NH4] PE(22:6(4Z,7Z,10Z,13Z,16Z,19Z)/24:0), [M+H-2H2O, M+NH4] PE(24:0/22:6(4Z,7Z,10Z,13Z,16Z,19Z)), [M+H-2H2O, M+NH4] PE(24:1(15Z)/22:5(4Z,7Z,10Z,13Z,16Z)), [M+H-2H2O, M+NH4] PE(24:1(15Z)/22:5(7Z,10Z,13Z,16Z,19Z)), [M+H-2H2O, M+NH4] PE-NMe2(20:5(5Z,8Z,11Z,14Z,17Z)/24:1(15…
893.737	3.2	9.76e-09	[M+H-2H2O] TG(14:0/22:4(7Z,10Z,13Z,16Z)/22:5(4Z,7Z,10Z,13Z,16Z)), [M+H-2H2O] TG(14:0/22:4(7Z,10Z,13Z,16Z)/22:5(7Z,10Z,13Z,16Z,19Z)), [M+H-2H2O] TG(14:0/22:5(4Z,7Z,10Z,13Z,16Z)/22:4(7Z,10Z,13Z,16Z)), [M+H-2H2O] TG(14:0/22:5(7Z,10Z,13Z,16Z,19Z)/22:4(7Z,10Z,13Z,16Z)), [M+H-2H2O] TG(14:1(9Z)/22:2(13Z,16Z)/22:6(4Z,7Z,10Z,13Z,16Z,19Z)), [M+H-2H2O] TG(14:1(9Z)/22:4(7Z,10Z,13Z,16Z)/22:4(7Z,10Z,13Z,16Z)),…
906.493	9	0.10406	[M+H, M+Na] alpha-Solamarine
915.536	3.41	0.047011	[M+H-H2O] Notoginsenoside R1
980.307	3.1	0.088597	[M+NH4] Isoscoparin 2''-(6-(E)-feruloylglucoside) 4'-glucoside, [M+NH4] Isovitexin 7-(6'''-sinapoylglucoside) 4'-glucoside, [M+Na] Pentaglutamyl folate
980.39	3.1	5.78e-07	[M+H-H2O] O-b-D-glucopyranosyl-(1->3)-O-2-(acetylamino)-2-deoxy-b-D-glucopyranosyl-(1->3)-O-[6-deoxy-a-L-galactopyranosyl-(1->4)]-O-b-D-galactopyranosyl-(1->4)-O-[6-deoxy-a-L-galactopyranosyl-(1->3)]-D-Glucose
996.938	3.4	0.054184	[M+NH4] TG(20:4(5Z,8Z,11Z,14Z)/24:1(15Z)/o-18:0), [M+NH4] TG(20:4(8Z,11Z,14Z,17Z)/24:1(15Z)/o-18:0), [M+NH4] TG(20:5(5Z,8Z,11Z,14Z,17Z)/24:0/o-18:0), [M+NH4] TG(22:0/22:5(4Z,7Z,10Z,13Z,16Z)/o-18:0), [M+NH4] TG(22:0/22:5(7Z,10Z,13Z,16Z,19Z)/o-18:0), [M+NH4] TG(22:0/o-18:0/22:5(4Z,7Z,10Z,13Z,16Z)), [M+NH4] TG(22:0/o-18:0/22:5(7Z,10Z,13Z,16Z,19Z)), [M+NH4] TG(22:1(13Z)/22:4(7Z,10Z,13Z,16Z)/o-18:0), …
